# Supplementary material for: Mutant KRAS vaccine with dual checkpoint blockade in resected pancreatic cancer: a phase I trial
Source: Nat Commun. 2026 Feb 10;17:1538. doi: 10.1038/s41467-026-68324-4 (PMC12891733; doi:10.1038/s41467-026-68324-4)
Supplement: Supplementary file 4 — Source Data [file 41467_2026_68324_MOESM4_ESM.xlsx]

## Sheet: Figure 1c
J1994_1		Unstimulated			G12C			G12V			G12D			G12A			G13D			G12R			Control Peptide
	Weeks post-vaccination	Mean	SD	N	Mean	SD	N	Mean	SD	N	Mean	SD	N	Mean	SD	N	Mean	SD	N	Mean	SD	N	Mean	SD	N
	0	10	10	3	1.7	2.9	3	16.7	14.4	3	3.3	2.9	3	13.3	2.9	3	5	5	3	3.3	2.9	3	6.7	5.8	3
	5.3	3.3	2.9	3	41.7	2.9	3	68.3	7.6	3	8.3	5.8	3	43.3	2.9	3	53.3	7.6	3	81.7	2.9	3	1.7	2.9	3
	9.3	15	0	3	40	5	3	60	10	3	25	5	3	41.7	16.1	3	43.3	2.9	3	50	8.7	3	10	5	3
	23	15	5	3	91.7	5.8	3	135	0	3	25	5	3	91.7	7.6	3	101.7	15.3	3	160	5	3	15	3	3
	31	11.7	7.6	3	41.7	7.6	3	86.7	11.5	3	30	0	3	21.7	7.6	3	15	5	3	88.3	7.6	3	5	0	3
	40	3.3	5.8	3	23.3	2.9	3	80	0	3	26.7	5.8	3	48.3	2.9	3	33.3	2.9	3	71.7	27.5	3	5	5	3
	49	8.3	5.8	3	43.3	5.8	3	116.7	10.4	3	11.7	5.8	3	51.7	14.4	3	41.7	7.6	3	93.3	12.6	3	3.3	2.9	3
J1994_2		Unstimulated			G12C			G12V			G12D			G12A			G13D			G12R			Control Peptide
	Weeks post-vaccination	Mean	SD	N	Mean	SD	N	Mean	SD	N	Mean	SD	N	Mean	SD	N	Mean	SD	N	Mean	SD	N	Mean	SD	N
	0	8.3	5.8	3	10	5	3	8.3	7.6	3	3.3	2.9	3	6.7	7.6	3	0	0	3	8.3	2.9	3	11.7	5.8	3
	3.3	8.3	14.4	3	15	8.7	3	16.7	11.5	3	15	13.2	3	1.7	2.9	3	16.7	2.9	3	26.7	16.1	3	11.7	7.6	3
	7	15	5	3	35	5	3	36.7	7.6	3	68.3	10.4	3	55	10	3	120	21.8	3	135	20	3	13.3	5.8	3
	10	20	5	3	23.3	10.4	3	30	4	3	25	8.7	3	30	10	3	53.3	2.9	3	75	5	3	8.3	2.9	3
	17	10	5	3	8.3	2.9	3	18.3	17.6	3	21.7	7.6	3	21.7	7.6	3	41.7	11.5	3	90	17.3	3	8.3	7.6	3
	25.3	1.7	2.9	3	10	0	3	21.7	2.9	3	23.3	10.4	3	16.7	7.6	3	53.3	7.6	3	106.7	2.9	3	5	5	3
	34.1	8.3	7.6	3	25	5	3	15	0	3	45	5	3	30	5	3	45	5	3	76.7	7.6	3	3.3	2.9	3
	42	10	5	3	18.3	2.9	3	16.7	16.1	3	28.3	5.8	3	16.7	14.4	3	28.3	7.6	3	58.3	20.2	3	8.3	10.4	3
	49	1.7	2.9	3	1.7	2.9	3	5	5	3	8.3	2.9	3	10	5	3	16.7	11.5	3	21.7	11.5	3	0	0	3
J1994_3		Unstimulated			G12C			G12V			G12D			G12A			G13D			G12R			Control Peptide
	Weeks post-vaccination	Mean	SD	N	Mean	SD	N	Mean	SD	N	Mean	SD	N	Mean	SD	N	Mean	SD	N	Mean	SD	N	Mean	SD	N
	0	8.3	10.4	3	6.7	2.9	3	20	5	3	20	5	3	5	0	3	15	8.7	3	21.7	5.8	3	11.7	7.6	3
	3.1	8.3	5.8	3	38.3	12.6	3	33.3	28.4	3	46.7	18.9	3	55	18	3	40	17.3	3	33.3	14.4	3	6.7	2.9	3
	6.7	71.7	2.9	3	118.3	15.3	3	108.3	16.1	3	96.7	5.8	3	100	0	3	76.7	7.6	3	80	13.2	3	41.7	12.6	3
	9.7	38.3	11.5	3	43.3	11.5	3	46.7	12.6	3	51.7	7.6	3	68.3	2.9	3	75	5	3	26.7	10.4	3	23.3	10.4	3
	16.7	10	5	3	58.3	20.2	3	56.7	28.9	3	46.7	7.6	3	80	8.7	3	66.7	20.2	3	48.3	18.9	3	3.3	2.9	3
	25.7	5	5	3	45	20	3	55	10	3	38.3	16.1	3	66.7	17.6	3	35	20	3	48.3	22.5	3	6.7	7.6	3
J1994_5		Unstimulated			G12C			G12V			G12D			G12A			G13D			G12R			Control Peptide
	Weeks post-vaccination	Mean	SD	N	Mean	SD	N	Mean	SD	N	Mean	SD	N	Mean	SD	N	Mean	SD	N	Mean	SD	N	Mean	SD	N
	0	23.3	2.9	3	36.7	10.4	3	41.7	7.6	3	23.3	2.9	3	45	13.2	3	21.7	7.6	3	41.7	5.8	3	26.7	11.5	3
	3	1.7	2.9	3	8.3	5.8	3	1.7	2.9	3	1.7	2.9	3	0	0	3	0	0	3	38.3	10.4	3	3.3	2.9	3
	7.1	35	8.7	3	85	20	3	83	15.5	3	31.7	10.4	3	81.7	25.7	3	11.7	5.8	3	75	10	3	10	0	3
	10.1	28.3	7.6	3	118.3	10.4	3	125	18	3	50	15	3	66.7	23.1	3	13.3	14.4	3	98.3	11.5	3	20	13.2	3
	17.1	8.3	8.3	3	91.7	7.6	3	93.3	10.4	3	18.3	7.6	3	66.7	2.9	3	3.3	2.9	3	68.3	20.2	3	13.3	2.9	3
	25.1	10	13.2	3	43.3	7.6	3	86.7	27.5	3	18.3	10.4	3	35	5	3	5	5	3	23.3	12.6	3	3.3	2.9	3
	33.1	8.3	2.9	3	31.7	5.8	3	53.3	24.7	3	15	10	3	33	23.1	3	15	5	3	28.3	7.6	3	5	0	3
	42.1	3.3	5.8	3	21.7	16.1	3	46.7	12.6	3	6.7	2.9	3	23.3	7.6	3	5	5	3	31.7	7.6	3	0	0	3
J1994_6		Unstimulated			G12C			G12V			G12D			G12A			G13D			G12R			Control Peptide
	Weeks post-vaccination	Mean	SD	N	Mean	SD	N	Mean	SD	N	Mean	SD	N	Mean	SD	N	Mean	SD	N	Mean	SD	N	Mean	SD	N
	0	31.7	12.6	3	33.3	27.5	3	33.3	5.8	3	46.7	12.6	3	30	8.7	3	40	15	3	21.7	12.6	3	21.7	7.6	3
	3	11.7	2.9	3	26.7	10.4	3	73.3	5.8	3	16.7	5.8	3	36.7	2.9	3	113.3	7.6	3	103.3	7.6	3	5	0	3
	6	16.7	2.9	3	50	18	3	83.3	17.6	3	23.3	10.4	3	61.7	24.7	3	86.7	27.5	3	126.7	22.5	3	13.3	2.9	3
	8.7	6.7	7.6	3	20	10	3	51.7	20.2	3	8.3	5.8	3	20	13.2	3	36.7	10.4	3	55	13.2	3	1.7	2.9	3
	12.6	3.3	5.8	3	15	5	3	30	5	3	38.3	5.8	3	20	5	3	26.7	11.5	3	58.3	7.6	3	5	5	3
J1994_7		Unstimulated			G12C			G12V			G12D			G12A			G13D			G12R			Control Peptide
	Weeks post-vaccination	Mean	SD	N	Mean	SD	N	Mean	SD	N	Mean	SD	N	Mean	SD	N	Mean	SD	N	Mean	SD	N	Mean	SD	N
	0	18.3	2.9	3	5	5	3	8.3	2.9	3	5	8.7	3	5	0	3	8.3	5.8	3	3.3	5.8	3	8.3	5.8	3
	3	1.7	2.9	3	18.3	2.9	3	70	5	3	16.7	7.6	3	43.3	2.9	3	25	5	3	86.7	2.9	3	3.3	5.8	3
	6.7	3.3	5.8	3	30	17.3	3	131.7	20.2	3	10	5	3	36.7	5.8	3	11.7	7.6	3	56.7	37.5	3	3.3	2.9	3
	9.7	5	5	3	38.3	14.4	3	170	50	3	46.7	7.6	3	70	26	3	18.3	10.4	3	88.3	11.5	3	3.3	2.9	3
J1994_9		Unstimulated			G12C			G12V			G12D			G12A			G13D			G12R			Control Peptide
	Weeks post-vaccination	Mean	SD	N	Mean	SD	N	Mean	SD	N	Mean	SD	N	Mean	SD	N	Mean	SD	N	Mean	SD	N	Mean	SD	N
	0	3.3	5.8	3	16.7	10.4	3	1.7	2.9	3	10	8.7	3	5	8.7	3	11.7	12.6	3	10	5	3	1.7	2.9	3
	3	15	5	3	40	5	3	113.3	14.4	3	28.3	2.9	3	50	5	3	40	5	3	100	13.2	3	6.7	2.9	3
	6	5	5	3	8.3	5.8	3	26.7	14.4	3	6.7	2.9	3	14	13.2	3	6.7	2.9	3	41.7	16.1	3	1.7	2.9	3
	9	1.7	2.9	3	11.7	7.6	3	20	13.2	3	3.3	5.8	3	20	10	2	13.3	2.9	3	75	17.3	3	1.7	2.9	3
	16	18.3	5.8	3	35	10	3	63.3	10.4	3	23.3	5.8	3	33.3	5.8	3	26.7	7.6	3	83.3	7.6	3	6.7	2.9	3
	24	20	5	3	23.3	10.4	3	30	5	3	25	8.7	3	30	10	3	53.3	2.9	3	75	5	3	8.3	2.9	3
	32.1	23.3	2.9	3	40	10	3	136.7	7.6	3	23.3	5.8	3	31.7	18.9	3	15	8.7	3	190	26	3	13.3	5.8	3
J1994_10		Unstimulated			G12C			G12V			G12D			G12A			G13D			G12R			Control Peptide
	Weeks post-vaccination	Mean	SD	N	Mean	SD	N	Mean	SD	N	Mean	SD	N	Mean	SD	N	Mean	SD	N	Mean	SD	N	Mean	SD	N
	0	36.7	5.8	3	61.7	2.9	3	36.7	5.8	3	38.3	7.6	3	41.7	14.4	3	56.7	10.4	3	41.7	10.4	3	33.3	14.4	3
	9.9	25	0	3	73.3	5.8	3	65	10	3	23.3	10.4	3	41.7	18.9	3	31.7	12.7	3	61.7	15.3	3	31.7	7.6	3
	13.9	10	10	3	15	5	3	11.7	7.6	3	11.7	20.2	3	21.7	7.6	3	6.7	5.8	3	15	13.2	3	5	5	3
	21.9	11.7	7.6	3	80	5	3	66.7	15.3	3	6.7	7.6	3	50	5	3	13.3	1.6	3	40	5	3	10	10	3
	29.9	11.7	5.8	3	45	5	3	50	0	3	13.3	5.8	3	40	5	3	10	10	3	35	0	3	6.7	2.9	3
	34.1	5	5	3	15	5	3	11.7	7.6	3	8.3	2.9	3	23.3	12.6	3	8.3	2.9	3	28.3	16.1	3	8.3	7.6	3
J1994_12		Unstimulated			G12C			G12V			G12D			G12A			G13D			G12R			Control Peptide
	Weeks post-vaccination	Mean	SD	N	Mean	SD	N	Mean	SD	N	Mean	SD	N	Mean	SD	N	Mean	SD	N	Mean	SD	N	Mean	SD	N
	0	10	10	3	3.3	5.8	3	11.7	5.8	3	6.7	2.9	3	10	5	3	3.3	2.9	3	5	5	3	5	5	3
	3.9	8.3	5.8	3	85	21.8	3	276.7	5.8	3	35	10	3	83.3	7.6	3	35	10	3	163.3	15.3	3	6.7	5.8	3
	7.4	10	0	3	260	43.6	3	345	35	3	56.7	17.6	3	200	30	3	40	5	3	176.7	20.2	3
	10.4	6.7	2.9	3	163.3	11.5	3	346.7	48	3	63.3	5.8	3	158.3	16.1	3	48.3	10.4	3	128.3	20.2	3	6.7	2.9	3
	17.4	6.7	5.8	3	97.5	10.6	3	460	80.5	3	66.7	18.9	3	116.7	10.4	3	33.3	10.4	3	95	17.3	3	1.7	2.9	3
	25.4	8.3	5.8	3	90	8.7	3	246.7	7.6	3	20	5	3	63.3	7.6	3	26.7	11.5	3	60	5	3	5	8.7	3
J1994_13		Unstimulated			G12C			G12V			G12D			G12A			G13D			G12R			Control Peptide
	Weeks post-vaccination	Mean	SD	N	Mean	SD	N	Mean	SD	N	Mean	SD	N	Mean	SD	N	Mean	SD	N	Mean	SD	N	Mean	SD	N
	0	6.7	2.9	3	21.7	7.6	3	8.3	7.6	3	20	13.2	3	10	5	3	16.7	5.8	3	13.3	2.9	3	11.7	2.9	3
	3	11.7	7.6	3	25	5	3	23.3	5.8	3	6.7	2.9	3	25	5	3	5	8.7	3	53.3	11.5	3	0	0	3
	7.3	8.3	5.8	3	15	5	3	10	8.7	3	5	8.7	3	8.3	5.8	3	3.3	5.8	3	11.7	5.8	3	6.7	2.9	3
J1994_14		Unstimulated			G12C			G12V			G12D			G12A			G13D			G12R			Control Peptide
	Weeks post-vaccination	Mean	SD	N	Mean	SD	N	Mean	SD	N	Mean	SD	N	Mean	SD	N	Mean	SD	N	Mean	SD	N	Mean	SD	N
	0	15	0	3	3.3	2.9	3	15	5	3	6.7	2.9	3	13.3	2.9	3	13.3	7.6	3	5	5	3	20	0	3
	3	10	5	3	16.7	5.8	3	105	10	3	11.7	5.8	3	35	8.7	3	16.7	5.8	3	43.3	14.4	3	0	0	3
	6	11.7	5.8	3	40	7.1	3	107.5	31.8	3	20	14.1	3	25	7.1	3	12.5	10.6	3	25	7.1	3	12.5	10.6	3
	9	8.3	2.9	3	10	5	3	45	10	3	16.7	12.6	3	20	5	3	15	0	3	20	10	3	10	5	3
	16	3.3	2.9	3	36.7	5.8	3	130	47.7	3	18.3	10.4	3	13.3	7.6	3	30	8.7	3	21.7	7.6	3	1.7	2.9	3
	31.9	18.3	5.8	3	20	5	3	126	27.5	3	18.3	14.4	3	28.3	10.4	3	15	7	3	36.7	16.1	3	10	0	3
	39	18.3	5.8	3	60	10	3	218.3	23.1	3	45	8.7	3	100	8.7	3	16.7	2.9	3	66.7	10.4	3	20	5	3
	46.9	10	5	3	50	8.7	3	183.3	22.5	3	16.7	2.9	3	31.7	10.4	3	23.3	10.4	3	41.7	11.5	3	0	0	3
J1994_18		Unstimulated			G12C			G12V			G12D			G12A			G13D			G12R			Control Peptide
	Weeks post-vaccination	Mean	SD	N	Mean	SD	N	Mean	SD	N	Mean	SD	N	Mean	SD	N	Mean	SD	N	Mean	SD	N	Mean	SD	N
	0	3.3	2.9	3	0	0	3	3.3	5.8	3	0	0	3	1.7	2.9	3	3.3	5.8	3	10	8.7	3	3.3	2.9	3
	3	3.3	2.9	3	46.7	12.6	3	36.7	10.4	3	16.7	5.8	3	5	5	3	3.3	5.8	3	36.7	20.8	3	10	5	3
	6	3.3	2.9	3	145	21.8	3	145	8.7	3	33.3	14.4	3	15	5	3	23.3	18.9	3	85	15	3	6.7	2.9	3
	9	10	5	3	53.3	7.6	3	68.3	5.8	3	25	0	3	15	5	3	6.7	7.6	3	61.7	5.8	3	5	5	3
	16	8.3	2.9	3	143.3	10.4	3	136.7	12.6	3	33.3	7.6	3	30	8.7	3	15	13.2	3	123	5.8	3	6.7	5.8	3
	24	8.3	2.9	3	166.7	2.9	3	143.3	12.6	3	31.7	12.6	3	40	5	3	21.7	12.6	3	155	27.8	3	5	5	3

## Sheet: Figure 2a
		Avg IFNg ELISPOT fold-change response to mKRAS peptide restimulation normalized to control, relative to baseline
		Baseline	<17 weeks
	J1994_1	1	12.95
	J1994_2	1	62.7
	J1994_3	1	9.55
	J1994_5	1	5.67
	J1994_6	1	4.43
	J1994_7	1	69.63
	J1994_9	1	6.63
	J1994_10	1	1.46
	J1994_12	1	45.05
	J1994_13	1	4.67
	J1994_14	1	40.97
	J1994_18	1	35.2

## Sheet: Figure 2b
	IFNg ELISPOT fold change response to:		G12V				G12A				G12R				G12C				G12D				G13D
				Baseline	<17 weeks			Baseline	<17 weeks			Baseline	<17 weeks			Baseline	<17 weeks			Baseline	<17 weeks			Baseline	<17 weeks
			J1994_1	1	6.15		J1994_1	1	5.61		J1994_1	1	81		J1994_1	1	41		J1994_1	1	16		J1994_1	1	52.6
			J1994_2	1	24.4		J1994_2	1	42.7		J1994_2	1	122.7		J1994_2	1	22.7		J1994_2	1	56		J1994_2	1	107.7
			J1994_3	1	7.27		J1994_3	1	77.7		J1994_3	1	4.18		J1994_3	1	77.6		J1994_3	1	6.02		J1994_3	1	14.98
			J1994_5	1	6.62		J1994_5	1	3.77		J1994_5	1	4.96		J1994_5	1	9.03		J1994_5	1	31		J1994_5	1	2.7
			J1994_6	1	5.63		J1994_6	1	5.31		J1994_6	1	114.4		J1994_6	1	2.99		J1994_6	1	1.32		J1994_6	1	5.66
			J1994_7	1	167.7		J1994_7	1	67.7		J1994_7	1	86		J1994_7	1	36		J1994_7	1	44.4		J1994_7	1	22.7
			J1994_9	1	107.6		J1994_9	1	10.3		J1994_9	1	10.14		J1994_9	1	2.14		J1994_9	1	2.43		J1994_9	1	3.12
			J1994_12	1	44.29		J1994_12	1	25.43		J1994_12	1	157.6		J1994_12	1	157.6		J1994_12	1	21.33		J1994_12	1	42.6
			J1994_13	1	24.3		J1994_13	1	26		J1994_13	1	20.88		J1994_13	1	2.36		J1994_13	1	0.83		J1994_13	1	1
			J1994_14	1	129.3		J1994_14	1	36		J1994_14	1	44.3		J1994_14	1	36		J1994_14	1	17.6		J1994_14	1	29.3
			J1994_18	1	139.3		J1994_18	1	24.3		J1994_18	1	15.23		J1994_18	1	139.3		J1994_18	1	27.6		J1994_18	1	17.6

## Sheet: Figure 2c
	# of positive KRAS responses per patient
	1= positive response, 0= negative response
		G12V	G12A	G12R	G12C	G12D	G13D
	J1994_12	1	1	1	1	1	1
	J1994_5	1	1	1	1	1	0
	J1994_10	1	0	0	0	0	0
	J1994_9	1	1	1	0	0	1
	J1994_1	1	1	1	1	1	1
	J1994_2	1	1	1	1	1	1
	J1994_14	1	1	1	1	1	1
	J1994_3	1	1	1	1	1	1
	J1994_13	1	1	1	0	0	0
	J1994_6	1	1	1	1	0	1
	J1994_7	1	1	1	1	1	1
	J1994_18	1	1	1	1	1	1

## Sheet: Figure 2d
	Maximum fold change- tumor mutation specific responses
		G12V	G12R	G12D
	J1994_18			27.6
	J1994_13			0.83
	J1994_3			6.02
	J1994_10			1.28
	J1994_1		81
	J1994_12		157.6
	J1994_5	6.62
	J1994_9	107.6
	J1994_2	24.4
	J1994_14	129.3
	J1994_6	5.63
	J1994_7	167.7

## Sheet: Figure 2e
	Absolute IFNg ELISPOT response to each mKRAS peptide over time
	Weeks post-vaccination	G12V											G12D											G12R											G12C											G13D
	0	1.7	18.4	-1.6	6.7	0	0	11.7	1.6	1.6	-10	0	-3.3	0	6.7	-6.7	-5	-8.3	11.7	13.3	15	-13.3	-3.3	-5	18.4	6.7	-6.7	0	-10	13.4	6.6	-10	-15	6.7	-6.7	13.4	13.4	-8.3	1.7	-11.7	-1.6	15	1.6	-13.3	-3.3	-6.7	-1.6	8.4	-5
	4	268.4	0	98.3	65	8.4	95	25	11.6	61.6	68.3	33.4	26.7	0	13.3	5	6.7	1.7	38.4	-5	5	15	13.4	155	36.6	85	78.4	18.4	33.3	25	41.6	91.6	85	33.4	76.7	6.6	25	38.4	6.7	6.7	30	13.3	15	16.6	43.4	26.7	-1.7	25	50
	7	335	48	21.7	45	21.7	95.8	36.6	1.7	66.6	128.4	141.7	46.7	-3.3	1.7	10	53.3	8.3	25	-3.3	6.6	6.7	30	166.7	40	36.7	35	120	13.3	8.3	3.4	110	53.4	81.7	250	50	3.3	25	20	28.3	46.6	6.7	33.3	26.7	141.7	30	-23.3	1.7	28.3
	10	340	96.7	18.3		10	36.7	8.4		45	165	58.3	56.6	21.7	1.6		5	8.4	13.4		1.6	41.7	15	121.6	70	73.3		55	11.7	-11.6		48.3	83.3	51.7	156.6	90	10		3.3	1.7	5		13.3	33.3	43.3	41.6	-15	11.6
	17	453.3	85	45	120	8.3	126.7	46.7		26.7		128.4	60	10	5	10	11.7	15	36.7		35		25	88.3	60	65	145	80	18.4	38.3		55		114.7	90.8	83.4	16.7	76.7	-1.7	33.4	48.3		11.7		135	26.6	-5	8.4	86.7
	Each column represnts an individual patient
[truncated: 29 more columns]

## Sheet: Figure 3b
	Number of patient's with a positive responses to each mKRAS antigen
		CD4 only	CD4 and CD8
	G12V	8	4
	G12A	6	6
	G12R	6	6
	G12C	7	5
	G12D	8	4
	G13D	9	3

## Sheet: Figure 3c
	% Activated CD4 Tem of all CD4s- normalized to control
		G12V			G12A			G12R			G12C			G12D			G13D
		Baseline	Peak	Late	Baseline	Peak	Late	Baseline	Peak	Late	Baseline	Peak	Late	Baseline	Peak	Late	Baseline	Peak	Late
	J1994_1	-0.314521	0.799827	1.72191	-0.0714277	0.903488	1.35512	-0.53314	0.729802	1.48743	-0.355517	0.933856	1.32409	0.320517	0.10733	-0.206702	-0.340133	0.51731	0.867162
	J1994_2	0.239362	2.85578	2.72531	0.259873	2.08444	1.92683	-0.223971	3.0748	3.78742	0.233897	2.5148	1.97679	-0.0586107	1.8534	1.37542	0.30119	2.57732	3.17106
	J1994_3	1.33043	3.35206	3.2828	0.268157	3.54974	2.7083	0.596108	3.77154	3.14704	0.926179	3.88437	3.25611	0.812985	3.17951	2.6316	2.09358	3.38579	3.26521
	J1994_5	-0.535868	2.76319	2.96099	-0.549841	2.30331	1.96535	-0.532231	2.17712	2.38394	-0.740141	3.07931	2.77897	-0.260504	1.18889	0.375309	-0.279394	1.7932	0.925401
	J1994_6	0.646159	2.65471	2.71257	-0.426384	2.92175	3.0494	0.188195	3.21807	3.60752	-0.387673	2.28352	2.94873	0.887946	0.960608	2.12286	0.556433	2.69461	2.82245
	J1994_7	-0.158124	1.32352		0.734188	1.99902		-0.356483	1.46284		-0.1029	1.46838		-0.186234	1.6669		-0.444723	0.83244
	J1994_9	0.592323	2.87334	4.32957	1.4071	3.26561	3.92973	-0.0935591	3.95865	4.59152	0.642102	2.435	3.19574	-0.1052	0.162153	1.96726	1.06687	0.714367	2.94685
	J1994_12	0.308895	4.63817	2.44496	0.571137	3.35085	1.59958	0.588757	4.24641	1.59665	0.342766	4.94445	1.89618	0.128573	3.16182	2.61815	1.67762	4.61536	2.63905
	J1994_13	-0.340337	0.760199	0.224894	-1.08904	0.905366	-0.644216	-0.0191576	0.682214	0.432939	-0.13944	1.4241	0.577598	-0.214924	0.294438	-0.717955	-0.626938	0.821751	-0.171742
	J1994_14	0.640765	1.88948	1.5568	0.304093	1.07293	1.1469	-0.0065482	1.52113	1.29564	0.173736	1.29603	0.938663	0.268578	0.930331	0.795909	0.0538071	0.085161	0.193951
	J1994_18	0.800609	4.38495	2.71954	0.243415	2.00438	2.01839	1.12529	3.69897	2.95509	0.945893	3.4945	2.91968	0.473825	2.26714	1.24566	0.25163	0.741917	0.244543
	% Activated CD4 Tcm of all CD4s- normalized to control
		G12V			G12A			G12R			G12C			G12D			G13D
		Baseline	Peak	Late	Baseline	Peak	Late	Baseline	Peak	Late	Baseline	Peak	Late	Baseline	Peak	Late	Baseline	Peak	Late
	J1994_1	0.0834371	0.720422	1.0917	-0.102943	0.447547	0.511184	-0.0941094	0.67735	1.02049	-0.122374	0.821654	0.62581	-0.0378392	-0.0460439	-0.100824	-0.128166	0.552694	0.448595
	J1994_2	0.137676	0.663862	0.308314	0.0099124	0.542153	0.391193	-0.0982616	0.632073	0.397518	-0.0655821	0.919496	0.140128	-0.147352	0.496372	0.0722656	-0.17897	0.648891	0.0829623
	J1994_3	0.367182	1.35331	1.43479	-0.105554	1.30501	1.23386	-0.239221	1.44208	1.34751	0.163269	1.6646	1.55779	-0.0046772	1.27299	1.13155	0.425352	1.57219	1.35993
	J1994_5	-0.112138	1.36285	1.18916	-0.0770292	1.18186	0.260252	0.134483	1.17099	0.475995	0.332332	1.7274	0.836538	0.143739	0.524611	-0.281162	-0.109773	0.743732	-0.25837
	J1994_6	0.29301	0.618481	1.02495	0.0242545	0.763561	0.890893	0.110266	0.724666	0.992194	0.388869	0.552408	0.614831	0.0375452	0.748534	0.425172	0.308011	0.351256	0.683913
	J1994_7	-0.288618	0.74994		-0.273641	0.709579		-0.0313736	1.27739		0.259432	0.922768		-0.172756	0.705578		-0.296916	0.109925
	J1994_9	0.389082	0.349758	2.35007	0.752284	0.673546	1.84133	0.356148	0.907867	1.98278	0.11924	0.407533	1.94889	0.0798374	-0.0610134	0.593855	0.448853	-0.0397121	1.18112
	J1994_12	-0.125785	1.79726	1.95643	-0.143133	2.00133	1.82369	-0.116754	2.09627	1.97521	-0.151112	2.40912	2.13732	-0.60879	1.65268	1.57046	-0.326371	1.4894	2.58659
	J1994_13	0.0930048	0.714484	0.18732	-0.408344	0.919076	-0.225667	-0.0515046	0.414548	0.351267	0.0561457	1.10029	0.358214	0.0466952	0.230742	-0.341086	-0.0807698	0.48598	-0.0503942
	J1994_14	0.39333	0.80617	0.547892	-0.0489189	0.401003	0.723141	-0.166489	0.802474	1.10505	0.00211743	0.866121	0.834458	0.242938	0.445183	0.227936	-0.0659297	-0.320721	-0.0643113
	J1994_18	-0.139199	1.06085	0.956309	-0.353399	0.544581	0.314786	-0.205374	0.884299	1.05726	-0.108679	1.14811	1.26207	-0.2016	0.396642	0.0792999	-0.254477	0.323242	-0.0953077
	*Patient J1994_7 late time point was not ran due to lack of sample availability

## Sheet: Figure 3d
	% Activated CD8 Tem of all CD8s- normalized to control
		G12V			G12A			G12R			G12C			G12D			G13D
		Baseline	Peak	Late	Baseline	Peak	Late	Baseline	Peak	Late	Baseline	Peak	Late	Baseline	Peak	Late	Baseline	Peak	Late
	J1994_1	-0.913771	1.3084	0.622125	-1.53964	0.715636	1.04682	-0.612011	3.36028	0.3784	-0.553103	1.68813	0.953011	-1.95292	0.242949	0.914062	-0.0093043	2.4392	0.302998
	J1994_2	-0.306798	0.0667907	0.576595	-0.100957	0.191882	1.07581	0.949889	1.42004	2.29993	0.0603449	0.860593	0.293025	0.106408	0.358117	0.447702	-0.196333	1.37927	2.02821
	J1994_3	0.848555	1.50147	2.38936	0.447336	1.237	2.14398	0.33405	1.83644	1.64425	0.602008	1.80915	2.64253	0.011217	0.898451	1.71594	0.207377	1.729	2.24844
	J1994_5	1.75086	3.05608	3.41268	1.79037	3.32948	1.48847	3.02077	4.28681	1.99349	2.70506	3.29959	3.11332	4.5091	2.20674	1.23048	2.13808	3.38459	1.38397
	J1994_6	-0.271858	2.75208	4.22751	0.97926	2.12539	1.02804	-1.24546	2.5994	3.20546	0.154516	0.999564	1.50262	-1.06128	-0.14167	-0.217272	1.33207	2.0414	1.74919
	J1994_7	0.0830518	4.78355		0.23564	1.59376		-0.175545	2.22592		0.716793	1.57655		-0.502035	0.975186		-0.707402	0.888275
	J1994_9	-0.34199	-0.0250916	3.31172	-0.145398	0.338444	2.7478	-0.281643	0.762777	4.98735	-0.739643	0.422478	1.88022	-0.016004	-0.793558	0.763239	-0.498522	-0.0954046	1.36492
	J1994_12	0.271932	1.91211	0.941764	-0.1294	1.93437	0.534635	0.325947	1.63258	0.629337	0.392417	2.29699	0.726143	0.243714	1.27254	-0.0629713	-0.491443	-0.161364	0.921042
	J1994_13	-0.336432	0.223012	0.155739	0.607666	0.267122	-0.0016549	0.45066	0.381018	0.0256157	0.437486	0.403175	-0.0453397	0.188963	0.569928	-0.058475	-0.199711	0.7336	0.214723
	J1994_14	-0.0692508	2.53237	1.25025	0.3887	0.199767	0.119157	0.302019	1.84078	0.270457	-0.376983	0.79272	0.0651724	0.76468	0.709726	-0.358723	0.254873	1.05274	-0.216066
	J1994_18	-0.0257068	1.62089	2.65307	-0.510712	0.849049	0.784621	0.185841	1.60464	2.83254	-0.343578	1.74509	2.15317	-0.0022692	1.17603	0.681141	-0.265642	-0.228888	0.329363
	% Activated CD8 Teff of all CD8s- normalized to control
		G12V			G12A			G12R			G12C			G12D			G13D
		Baseline	Peak	Late	Baseline	Peak	Late	Baseline	Peak	Late	Baseline	Peak	Late	Baseline	Peak	Late	Baseline	Peak	Late
	J1994_1	-0.0560127	0.036616	-0.020123	0.0664735	0.011097	-0.0625895	-0.0300239	0.0070328	-0.0637954	-0.0957981	0.0705204	-0.0722027	-0.0664271	0.00666523	-0.0274597	-0.104481	0.0144506	-0.104835
	J1994_2	-0.121479	0.0202447	-0.0347746	-0.0265148	-0.0041882	-0.134453	-0.137498	-0.055445	-0.246659	-0.122039	-0.0507673	-0.0967725	-0.0220061	0.110724	-0.214819	-0.10196	-0.0188291	-0.358351
	J1994_3	-0.0368866	-0.0477497	-0.0894466	0.00034366	-0.0472982	-0.0410266	-0.0803878	-0.0345256	-0.0278895	-0.045728	-0.0190827	0.00181666	-0.0472994	-0.0390892	-0.0283248	0.00076722	-0.0260898	-0.0145862
	J1994_5	-0.175547	-0.0351241	-0.239145	0.169463	0.114253	-0.192723	-0.228065	-0.0730773	-0.0957851	0.0901114	0.307682	-0.15514	0.36235	0.291109	-0.34928	0.207203	0.434951	-0.325176
	J1994_6	-0.0745078	-0.0295822	0.034812	-0.131414	-0.145284	0.191511	-0.255182	-0.0237641	0.128409	-0.164425	0.105424	0.101008	-0.0265095	0.152174	0.076882	-0.101252	0.0807834	-0.204033
	J1994_7	-0.0083972	0.00800164		-0.002325	0.0109495		-0.0101102	-0.0047882		0.00413602	0.00109936		-0.0178685	0.00561501		-0.0178376	-0.015885
	J1994_9	-0.181719	0.0803913	0.454668	0.336265	0.720678	-0.567558	0.179636	0.577816	0.105206	0.131221	-0.0566109	-0.348189	0.0764121	0.187372	-0.408304	0.192898	0.480105	0.134591
	J1994_12	0.0246365	0.552226	0.684708	1.23392	-0.517164	-0.482946	-1.23106	-0.120392	0.169085	-0.558147	0.978182	0.168078	-0.310053	0.49364	0.859796	0.555507	1.78576	-0.484674
	J1994_13	-0.100062	0.0269943	-0.0989028	-0.0177799	-0.0022506	-0.0185125	-0.0527844	0.00568841	-0.0355146	-0.0388459	0.0130135	-0.0661025	-0.0526825	-0.0239531	-0.0258516	-0.0377797	0.0285344	-0.0415399
	J1994_14	0.0137005	-0.0008571	-0.0209192	0.0119204	0.0188029	-0.0321314	0	0.0264419	-0.0319762	0.0336511	0.0260874	-0.0215982	0.0322234	-0.0191369	-0.0318443	0.0109577	0.00748479	-0.0107127
	J1994_18	0.021692	-0.0230309	0.00619999	-0.0142539	0.00089471	0.0058405	-0.014665	-0.006658	0.0110349	-0.0054108	-0.0060473	0.00459175	-0.0255558	0.0129381	0.0173899	-0.0153974	-0.012374	-0.001353
	*Patient J1994_7 late time point was not ran due to lack of sample availability

## Sheet: Figure 4a
mKRAS ELISPOT responses in the extended phase of treatment for 4 patients
J1994_5		Unstimulated			G12C			G12V			G12D			G12A			G13D			G12R			Control Peptide
	Weeks post-vaccination	Mean	SD	N	Mean	SD	N	Mean	SD	N	Mean	SD	N	Mean	SD	N	Mean	SD	N	Mean	SD	N	Mean	SD	N
	53.1	5	5	3	33.3	10.4	3	50	21.8	3	8.3	2.9	3	25	0	3	10	13.2	3	28.3	5.8	3	5	5	3
	69.1	15	5	3	26.7	7.6	3	33.3	12.6	3	10	5	3	28.3	16.1	3	11.7	5.8	3	11.7	2.9	3	15	5	3
	80.9	13.3	10.4	3	63.3	5.8	3	110	5	3	26.7	7.6	3	58.3	20.2	3	23.3	12.6	3	41.7	7.6	3	6.7	5.8	3
	95.1	11.7	12.6	3	51.7	33.3	3	86.7	40.1	3	15	5	3	61.7	20.2	3	20	10	3	26.7	12.6	3	20	10	3
	106.9	5	5	3	20	10	3	28.3	7.6	3	13.3	10.4	3	15	5	3	1.7	2.9	3	25	5	3	3.3	2.9	3
J1994_1		Unstimulated			G12C			G12V			G12D			G12A			G13D			G12R			Control Peptide
	Weeks post-vaccination	Mean	SD	N	Mean	SD	N	Mean	SD	N	Mean	SD	N	Mean	SD	N	Mean	SD	N	Mean	SD	N	Mean	SD	N
	57	6.7	7.6	3	21.7	5.8	3	38.3	14.4	3	16.7	2.9	3	23.3	11.5	3	33.3	12.6	3	48.3	17.6	3	6.7	7.6	3
	71.3	6.7	2.9	3	41.7	7.6	3	45	5	3	6.7	2.9	3	13.3	5.8	3	26.7	7.6	3	40	13.2	3	0	0	3
	86.3	8.3	10.4	3	31.7	7.6	3	51.7	11.5	3	33.3	16.1	3	43.3	10.4	3	30	8.7	3	61.7	7.6	3	8.3	7.6	3
J1994_2		Unstimulated			G12C			G12V			G12D			G12A			G13D			G12R			Control Peptide
	Weeks post-vaccination	Mean	SD	N	Mean	SD	N	Mean	SD	N	Mean	SD	N	Mean	SD	N	Mean	SD	N	Mean	SD	N	Mean	SD	N
	49	1.7	2.9	3	1.7	2.9	3	5	5	3	8.3	2.9	3	10	5	3	16.7	11.5	3	21.7	11.5	3	0	0	3
	62.3	8.3	2.9	3	23.3	14.4	3	13.3	14.4	3	23.3	11.5	3	20	5	3	34	18	3	55	8.7	3	13.3	5.8	3
	75.3	1.7	2.9	3	25	5	3	15	5	3	16.7	2.9	3	13.3	10.4	3	31.7	2.9	3	55	13.2	0	0	0	3
J1994_14		Unstimulated			G12C			G12V			G12D			G12A			G13D			G12R			Control Peptide
	Weeks post-vaccination	Mean	SD	N	Mean	SD	N	Mean	SD	N	Mean	SD	N	Mean	SD	N	Mean	SD	N	Mean	SD	N	Mean	SD	N
	46.9	10	5	3	50	8.7	3	183.3	22.5	3	16.7	2.9	3	31.7	10.4	3	23.3	10.4	3	41.7	11.5	3	0	0	3
	60.9	23.3	2.9	3	33.3	7.6	3	133.3	28.4	3	30	5	3	36.7	15.3	3	33.3	5.8	3	48.3	17.6	3	18.3	12.6	3
	73.6	0	0	3	13.3	10.4	3	93.3	12.6	3	1.7	2.9	3	13.3	5.8	3	6.7	7.6	3	11.7	16.1	3	0	0	3

[truncated: 42 more sheets: Figure 4b, Figure 4c, Figure 4d, Figure 4e, Figure 5b, Figure 5c, Figure 5d, Figure 6b, Figure 6c, Figure 6d, Figure 6e, Figure 6f, Supp Fig 1b, Supp Fig 1c, Supp Fig 3b, Supp Fig 3c, Supp Fig 3d, Supp Fig 3e, Supp Fig 3f, Supp Fig 3g …]
